# Supplementary material for: N-butyl cyanoacrylate glue application in prostate artery embolization for benign prostatic hyperplasia: a systematic review of safety and efficacy
Source: CVIR Endovasc. 2025 Nov 4;8:98. doi: 10.1186/s42155-025-00616-0 (PMC12586764; doi:10.1186/s42155-025-00616-0)
Supplement: Supplementary file 1 — Supplementary Material 1. [file 42155_2025_616_MOESM1_ESM.xlsx]

## Sheet: Sheet1
Included Studies	Study Characteristics	Study Characteristics	Study Characteristics			Study Characteristics	Study Characteristics	Patient Characteristics	Patient Characteristics	Patient Characteristics	Patient Characteristics	Patient Characteristics	Procedure Characteristics	Procedure Characteristics	Procedure Characteristics	Procedure Characteristics	Procedure Characteristics	Procedure Characteristics	Procedure Characteristics
Study (First Author, Year)	Country	Journal	Study Design			Study Period (Start-End Dates)	Sample Size	Baseline IPSS Score (Mean ± SD)	Baseline IPSS-QoL (Mean ± SD)	Baseline IIEF5 Score (Mean ± SD)	Baseline PSA Level ng/mL (Mean ± SD)	Baseline PV mL (Mean ± SD)	Technical Success Definition	Type of Glue	Glue Dilution Ratio	Injection Technique (Blood Flow Dynamics)	Radiation Dose mGy (Mean ± SD)	Fluroscopy Duration min (Mean ± SD)	Total PAE Duration min (Mean ± SD)
(Romaric Loffroy, 2021)	France	Journal of Clinical Medicine	Retrospective			November 2017 to October 2020	50	20.5 ± 6.7	4.9 ± 1.0	16.2 ± 7.5	6.4 ± 3.7	98.3 ± 40.2	Unilateral or Bilateral Embolization - 3 (6%), 47 (94%)	NBCA (Glubran 2, GEM; Viareggio, Italy)	1:8	Free or Blocked Flow	18,458 ± 16,397	27.5 ± 11.3	95.0 ± 29.0
(Etienne Salet, 2022)	France	Cardiovascular & Interventional Radiology Journal	Retrospective			September 2017 to July 2020	30	19.6 ± 6.61	4.8 ± 1	N/A	N/A	94 ± 39.9	Unilateral or Bilateral Embolization - 2 (6.7%), 28 (93.3%)	NBCA (Glubran 2, GEM, Italy)	1:9	N/A	11,995 ± 6702	25 ± 9.1	80.7 ± 22.5
(Bilal Ahmad Hijazi, 2023)	China	Urology Journal	Prospective			July 2019 to June 2021	54	25.7 ± 4.3	4.43 ± 0.2	9.4 ± 1.5	N/A	67.7 ± 8.5	Unilateral or Bilateral Embolization - 54 (100%)	NBCA (Glubran 2, GEM; Viareggio, Italy)	1:8	N/A	N/A	N/A	N/A
(Romaric Loffroy, 2024)	France	Diagnostic and Interventional Imaging Journal	Retrospective			September 2018 to January 2023	103	20.2 ± 6.5	5.1 ± 0.9	15.8 ± 6.8	4.8 ± 4.2	119.1 ± 65.7	Unilateral Embolization or Bilateral Embolization - 10 (9.7%), 93 (90.3%)	MS-NBCA mixture (Glubran 2, GEM)	1:8	Free or Blocked Flow	32,495 ± 34,569	26.4 ± 12.5	91 ± 35
(David Bamshad, 2024)	United States	Journal of Vascular & Interventional Radiology	Retrospective			June 2022 to May 2024	244	20.7 ± 6.8	4.0 ± 1.1	N/A	N/A	134.1 ± 88.4	Bilateral Embolization - 219 (95%)	NBCA (Trufill; Cerenovus, Miami, Florida)	01:10:00	N/A	1,144 ± 1,021	24.9 ± 11.7	N/A
(Romaric Loffroy, 2025)	France	European Radiology Journal	Retrospective			September 2018 to December 2023	186	20.1 ± 6.4	5.1 ± 0.9	15.8 ± 6.9	4.9 ± 4.1	118.1 ± 67.4	Bilateral Embolization - 186 (100%)	NBCA (Glubran 2, GEM; Viareggio, Italy)	1:8	Free or Blocked Flow	32,378 ± 33,549	32.6 ± 18.5	86 ± 31
Primary Outcomes	Romaric Loffroy, 2021	Etienne Salet, 2022	Bilal Ahmad Hijazi, 2023	Romaric Loffroy, 2024	David Bamshad, 2024	Romaric Loffroy, 2025
IPSS Follow-up (Mean ± SD)	9.9 ± 6.8 (3 Months)	10.1 (Mean) (130 ± 91 days)	15.5 ± 2.3 (3 Months), 7.2 ± 1.09 (6 Months)	8.9 ± 6.2 (6 Months)	9.5 ± 6.0 (7.1 Weeks)	10.0 ± 6.6 (12 Months)
IPSS-QoL Follow-up (Mean ± SD)	2.2 ± 1.5 (3 Months)	2.4 (Mean) (130 ± 91 days)	2.3 ± 0.4 (3 Months), 1.5 ± 2.27 (6 Months)	2.1 ± 1.4 (6 Months)	1.8 ± 1.5 (7.1 Weeks)	2.2 ± 1.6 (12 Months)
Procedural Complications & Adverse Events	11 Minor Complications (SIR Criteria, Clavien–Dindo Score) & 0 Major Complications	7 Minor Complications (Clavien–Dindo Score) & 0 Major Complications	3 Minor Complications, 0 Major Complications	19 Minor Complications (SIR Criteria, Clavien–Dindo Score) & 0 Major Complications	9 Mild Adverse Events, 0 Moderate/Severe Events	35 Minor Complications (SIR Criteria, Clavien–Dindo Score) & 0 Major Complications
Secondary Outcomes
PSA Level (ng/mL) Follow-up (Mean ± SD)	4.6 ± 3.0 (3 Months)	N/A	N/A	3.6 ± 3.2 (6 Months)	N/A	4.9 ± 3.3
IIEF5 Follow-up (Mean ± SD)	15.8 ± 7.9 (3 Months)	N/A	14.5 ± 1.1 (3 Months), 19.3 ± 1.3 (6 Months)	15.3 ± 6.8 (6 Months)	N/A	16.2 ± 7.2
Prostate Volume (mL) Follow-up (Mean ± SD)	77.3 ± 30.5 (3 Months)	78.6 (Mean) (130 ± 91 days)	56.7 ± 7.9 (3 Months), 40.2 ± 5.4 (6 Months)	78.6 ± 43.4 (6 Months)	113 ± 69 (7.1 Weeks)	81.1 ± 47.0
